# Supplementary material for: Useful Electrocardiographic Signs to Support the Prediction of Favorable Response to Cardiac Resynchronization Therapy
Source: J Cardiovasc Dev Dis. 2023 Oct 14;10(10):425. doi: 10.3390/jcdd10100425 (PMC10607456; doi:10.3390/jcdd10100425)
Supplement: Supplementary file 1 [file jcdd-10-00425-s001.zip]

Archive with 1 entries (1 files):
- jcdd-2576336-supplementary.pdf
